# Supplementary material for: Improved Task Performance, Low Workload, and User-Centered Design in Medical Diagnostic Equipment Enhance Decision Confidence of Anesthesia Providers: A Meta-Analysis and a Multicenter Online Survey
Source: Diagnostics (Basel). 2022 Jul 29;12(8):1835. doi: 10.3390/diagnostics12081835 (PMC9406815; doi:10.3390/diagnostics12081835)
Supplement: Supplementary file 1 [file diagnostics-12-01835-s001.zip]

Archive with 4 entries (3 files):
- diagnostics-1796054-supplementary/
- diagnostics-1796054-supplementary/Supplementary_Materials_Video_S1.mp4
- diagnostics-1796054-supplementary/Supplementary_Materials_Video_S2.mp4
- diagnostics-1796054-supplementary/Supplementary_Materials_Video_S3.mp4
